# Supplementary material for: Peeling the Layers Away: The Genomic Characterization of Bacillus pumilus 64-1, an Isolate With Antimicrobial Activity From the Marine Sponge Plakina cyanorosea (Porifera, Homoscleromorpha)
Source: Front Microbiol. 2021 Jan 8;11:592735. doi: 10.3389/fmicb.2020.592735 (PMC7820076; doi:10.3389/fmicb.2020.592735)
Supplement: Supplementary Table 2 — The overall genome-related index (OGRIs) values from different in silico bioinformatics tools among B. pumilus 64-1 versus members from the B. pumilus group and aquatic-derived B. pumilus strains. [file Table_2.XLSX]

## Sheet: Sheet1
Table S2. The overall genome-related index (OGRIs) values from different in silico bioinformatics tools among B. pumilus 64-1 versus members from the B. pumilus group and aquatic-derived B. pumilus strains
Strain	JSpeciesWS ANIb (%)	JSpeciesWS ANIm (%)	JSpeciesWS Tetra-nt	Enveomics ANI (%)	GGDC dDDH* (%)	GGDC Probability dDDH > 70% (%)	GGDC Difference in G+C%
B. pumilus RI06-95	96.12	96.31	0.99936	96.03	68.50 ± 2.9	75.39	0.14
B. pumilus Ha06YP001	96.11	96.3	0.99938	95.99	68.40 ± 2.9	75.32	0.14
B. pumilus ATCC 7061T	95.86	96.19	0.9986	95.91	67.50 ± 2.8	73.32	0.2
B. pumilus 150a	95.54	95.73	0.9976	95.34	64.80 ± 2.8	66.81	0.11
B. pumilus PE09-72	95.46	95.69	0.9978	95.27	64.20 ± 2.9	65.28	0.22
B. pumilus SF14	94.93	95.1	0.99886	94.6	61.00 ± 2.8	55.63	0.25
B. pumilus PDSLzg-1	94.89	95.11	0.99881	94.63	60.90 ± 2.8	55.44	0.49
B. pumilus 145	92.6	92.88	0.9969	92.08	49.60 ± 2.6	17.97	0.3
B. safensis FO-36bT	91.83	91.29	0.9958	90.31	43.40 ± 2.5	5.95	0.14
B. australimaris NH7I_1T	90.66	90.91	0.99789	89.95	42.20 ± 2.5	4.53	0.12
B. zhangzhouensis DW5-4T	90.01	90.37	0.9973	89.23	40.10 ± 3.0	2.77	0.09
B. altitudinis 41KF2bT	88.43	88.88	0.9962	87.66	35.80 ± 2.5	0.85	0.21
B. xiamenensis HYC-10T	88.37	88.96	0.99598	87.71	36.00 ± 2.5	0.91	0.17
B. subtilis subsp. subtilis 168	70.86	84.38	0.92288	77.22	18.20 ± 2.3	0	2.05
ANIb: ANI value estimated by alignment with the BLAST algorithm. ANIm: ANI value estimated by alignment with the MUMmer algorithm. Tetra-nt: Tetranucleotide. dDDH*: use of software-recommended digital DNA-DNA hybridization. In bold: higher OGRIs values revealing the closest related strains to the B. pumilus 64-1 strain.
