# Supplementary material for: Peeling the Layers Away: The Genomic Characterization of Bacillus pumilus 64-1, an Isolate With Antimicrobial Activity From the Marine Sponge Plakina cyanorosea (Porifera, Homoscleromorpha)
Source: Front Microbiol. 2021 Jan 8;11:592735. doi: 10.3389/fmicb.2020.592735 (PMC7820076; doi:10.3389/fmicb.2020.592735)
Supplement: Supplementary Table 3 — List of relevant polyssacharide-degrading CAZymes identified in the B. pumilus 64-1 genome. [file Table_3.XLSX]

## Sheet: Sheet1
Table S3. List of relevant polyssacharide-degrading CAZymes identified in the B. pumilus 64-1 genome.
Gene ID (DFAST)	Gene Product (DFAST)	eggNOG functional annotation (prefered name/e-value) - Gene	eggNOG functional annotation (description/COG class) - Protein	BLASTx first hit (e-value/identity/AN)	dbCAN server (predictive algoritms)	Number of TMH	SP	Subcellular localization
MGA_3472|Bp64-1_34670	Putative lipoprotein YdaJ	ydaJ / 9.9e-197	Belongs to the glycosyl hydrolase 8 (cellulase D) family / G	Glycosyl hydrolase lipoprotein [Bacillus pumilus] / 0.0 / 99% / WP_058015362.1	GH126 (HMMER, DIAMOND, Hotpep)	0	No	Unknown
MGA_1682|Bp64-1_16820	Endoglucanase	ND / 0.0	Cellulose binding domain / G	Endoglucanase [Bacillus pumilus] / 0.0 / 99.68% / WP_058013973.1	GH9 (+CBM3 - HMMER, +CBM3 - DIAMOND, just CBM3 - Hotpep)	0	No	Extracellular
MGA_1683|Bp64-1_16830	Hypothetical protein	celB / 0.0	Glycosyl hydrolase family 48 / S	Glycoside hydrolase [Bacillus pumilus] / 0.0 / 99% / WP_058013972.1	GH48 (HMMER, DIAMOND, Hotpep)	0	No	Extracellular
MGA_237|Bp64-1_02370	Glycoside hydrolase	ND / 8.1e-268	Belongs to the glycosyl hydrolase 28 family / G	Glycoside hydrolase family 28 protein [Bacillus pumilus] / 0.0 / 98.06% / WP_061409582.1	GH28 (HMMER, DIAMOND, Hotpep)	0	No	Cytoplasmic
MGA_732|Bp64-1_07320	Hypothetical protein	pelB / 1.8e-192	Amb_all / G	Pectate lyase [Bacillus pumilus] / 0.0 / 99.71% / KRU17592.1	PL1_5 (HMMER, DIAMOND), PL1 (Hotpep)	0	Yes	Extracellular
MGA_718|Bp64-1_07180	Hypothetical protein	ywoF / 3.7e-268	Right handed beta helix region / P	DUF1565 domain-containing protein [Bacillus pumilus] / 0.0 / 99.16% / WP_058013367.1	PL9_2 (HMMER, DIAMOND), PL9	0	Yes	Unknown
MGA_2882|Bp64-1_28800	Hypothetical protein	ND / 5.3e-157	Pectinesterase / M	Hypothetical protein BAT_2149 [Bacillus pumilus ATCC 7061] / 3e-10 / 100% / EDW20940.1	CE8 (HMMER, DIAMOND, Hotpep)	0	Yes	Unknown
MGA_3115|Bp64-1_31120	Putative rhamnogalacturonan acetylesterase YesY	yesY / 7.7e-117	GDSL-like Lipase/Acylhydrolase family / E	MULTISPECIES: rhamnogalacturonan acetylesterase [Bacillus] / 4e-142 / 100.00% / WP_039167979.1	CE12 (HMMER, DIAMOND, Hotpep)	0	No	Cytoplasmic
MGA_2131|Bp64-1_21290	Intracellular exo-alpha-L-arabinofuranosidase 2	xsa / 2.3e-289	Alpha-L-arabinofuranosidase C-terminus / G	Alpha-N-arabinofuranosidase [Bacillus pumilus] / 0.0 / 97.56% / WP_058015123.1	GH51 (HMMER, DIAMOND, Hotpep)	0	No	Cytoplasmic
MGA_1978|Bp64-1_19760	Unsaturated rhamnogalacturonyl hydrolase YteR	yteR / 2e-213	Unsaturated glucuronyl hydrolase involved in regulation of bacterial surface properties, and related proteins / G	Glycoside hydrolase family 105 protein [Bacillus pumilus] / 0.0 / 99.46% / WP_058015019.1	GH105 (HMMER, DIAMOND, Hotpep)	0	No	Cytoplasmic
MGA_3703|Bp64-1_36970	Spore germination protein YaaH	yaaH / 2.9e-211	Glycoside Hydrolase Family / M	LysM peptidoglycan-binding domain-containing protein [Bacillus pumilus] / 0.0 / 99.08% / WP_050945827.1	GH18 (HMMER), CBM50 (DIAMOND), GH18+CBM50 (Hotpep)	0	No	Cytoplasmic
MGA_1047|Bp64-1_10470	Putative polysaccharide deacetylase YheN	yheN / 2.1e-157	Deacetylase / G	Polysaccharide deacetylase [Bacillus pumilus] / 0.0 / 100% / WP_003211425.1	CE4 (HMMER, DIAMOND, Hotpep)	1	Yes	Cytoplasmic
MGA_1697|Bp64-1_16970	Hypothetical protein	ylxY / 4.5e-177	Sporulation protein, polysaccharide deacetylase / G	Polysaccharide deacetylase family protein [Bacillus pumilus] / 0.0 / 99.05% / WP_058013964.1	CE4 (HMMER, DIAMOND, Hotpep)	0	Yes	Unknown
MGA_2386|Bp64-1_23840	Polysaccharide deacetylase family sporulation protein PdaB	ND / 2.1e-137	Polysaccharide deacetylase / G	L-ribulose-5-phosphate 4-epimerase [Bacillus pumilus] / 8e-163 / 99.57% / WP_106029116.1	CE4 (HMMER, DIAMOND, Hotpep)	0	No	Cytoplasmic
MGA_3554|Bp64-1_35480	Putative polysaccharide deacetylase PdaB	pdaB / 5.3e-128	Polysaccharide deacetylase / G	Polysaccharide deacetylase family sporulation protein PdaB [Bacillus pumilus] / 2e-174 / 98.43% / WP_058015821.1	CE4 (HMMER, DIAMOND, Hotpep)	1	Yes	Unknown
MGA_2746|Bp64-1_27440	Putative polysaccharide deacetylase YheN	yheN / 2.9e-129	Deacetylase / G	Polysaccharide deacetylase family protein [Bacillus pumilus] / 0.0 / 98.09% / WP_144462833.1	CE4 (HMMER, DIAMOND, Hotpep)	0	Yes	Cytoplasmic
MGA_752|Bp64-1_07520	Putative polysaccharide deacetylase YxkH	yxkH / 7.7e-152	Polysaccharide deacetylase / G	Polysaccharide deacetylase family protein [Bacillus pumilus] / 0.0 / 98.24% / WP_058013337.1	CE4 (HMMER, DIAMOND, Hotpep)	0	Yes	Cytoplasmic Membrane
MGA_2712|Bp64-1_27100	N-acetyl-alpha-D-glucosaminyl L-malate deacetylase 1	bshB1 / 2.7e-126	Proteins, LmbE homologs / S	Bacillithiol biosynthesis deacetylase BshB1 [Bacillus pumilus] / 2e-155 / 98.72% / WP_065098297.1	CE14 (HMMER, DIAMOND, Hotpep)	0	No	Cytoplasmic
MGA_2593|Bp64-1_25910	Expansin-YoaJ	yoaJ / 1.3e-128	Endoglucanase C-terminal domain subunit and related proteins / G	Expansin-YoaJ [Bacillus pumilus] / 2e-156 / 98.72% / WP_058014755.1	CBM63 (HMMER, DIAMOND), GH5+CBM63 (Hotpep)	1	Yes	Unknown
MGA_2860|Bp64-1_28580	Beta-xylosidase	xynB / 0.0	Belongs to the glycosyl hydrolase 43 family / G	Family 43 glycosylhydrolase [Bacillus pumilus] / 0.0 / 99.25% / WP_144462909.1	GH43_11 (HMMER, DIAMOND), GH43 (Hotpep)	0	No	Unknown
MGA_2864|Bp64-1_28620	Hypothetical protein	ND / 2.1e-128	Glycosyl hydrolases family 11 / G	Glycoside hydrolase family 11 protein [Bacillus pumilus] / 7e-168 / 99.12% / WP_050943981.1	GH11 (HMMER, DIAMOND, Hotpep)	1	Yes	Extracellular
MGA_1684|Bp64-1_16840	Beta-xylanase	ND / 1.7e-229	Glycosyl hydrolase family 10 / G	Glycoside hydrolase [Bacillus pumilus] / 0.0 / 99.27% / WP_058013971.1	GH10 (HMMER, DIAMOND, Hotpep)	0	No	Extracellular
MGA_1685|Bp64-1_16850	Hypothetical protein	ND / 1.9e-219	Belongs to the glycosyl hydrolase 5 (cellulase A) family / S	Cellulase family glycosylhydrolase [Bacillus pumilus] / 0.0 / 99.2% / WP_144462046.1	GH5 (subfamily 7 - HMMER, subfamily 7 - DIAMOND, Hotpep)	1	Yes	Unknown
MGA_1856|Bp64-1_18560	Glucuronoxylanase XynC	xynC / 3.8e-237	Glycosyl hydrolase family 30 beta sandwich domain / G	Glucuronoxylanase [Bacillus pumilus] / 0.0 / 100% / WP_058015629.1	GH30 (subfamily 30 - HMMER, subfamily 8 - DIAMOND, Hotpep)	0	No	Extracellular
MGA_1857|Bp64-1_18570	Arabinoxylan arabinofuranohydrolase	xynD3 / 5.7e-291	Belongs to the glycosyl hydrolase 43 family / G	Carbohydrate-binding protein [Bacillus pumilus] / 0.0 / 99.22% / WP_144461993.1	GH43 (subfamily 16 + CBM6 - HMMER, CBM6 - DIAMOND, + CBM6 - Hotpep)	1	Yes	Cytoplasmic Membrane
MGA_3196|Bp64-1_31920	Cephalosporin-C deacetylase	cah / 1e-173	Acetyl xylan esterase (AXE1) / Q	Acetylxylan esterase [Bacillus pumilus] / 0.0 / 99.37% / WP_061406702.1	CE7 (HMMER, DIAMOND, Hotpep)	0	No	Cytoplasmic
AN: Acession Number; N/A: Not applicable; ND: Not determined; TMH: transmembrane helix (predicted by TMHMM 2.0 server); SP: signal peptide (predicted by SignalP-4.1); subcellular localization deduced by PSORTb 3.0.2.
