# Supplementary material for: Peeling the Layers Away: The Genomic Characterization of Bacillus pumilus 64-1, an Isolate With Antimicrobial Activity From the Marine Sponge Plakina cyanorosea (Porifera, Homoscleromorpha)
Source: Front Microbiol. 2021 Jan 8;11:592735. doi: 10.3389/fmicb.2020.592735 (PMC7820076; doi:10.3389/fmicb.2020.592735)
Supplement: Supplementary Table 4 — List of genes related to antimicrobial resistance and metal tolerance/detoxification annotated in the B. pumilus 64-1 draft genome. [file Table_4.XLSX]

## Sheet: Sheet1
Table S4. List of genes related to antimicrobial resistance and metal tolerance/detoxification annotated in the B. pumilus 64-1 draft genome.
Gene ID (DFAST)	Gene Product (DFAST)	eggNOG functional annotation (prefered name/e-value) - Gene	eggNOG functional annotation (description/COG class) - Protein	BLASTx first hit (e-value/identity/AN)	Number of TMH	SP	Subcellular localization
MGA_1258|Bp64-1_12580	Chloramphenicol acetyltransferase	cat / 7.3e-118	This enzyme is an effector of chloramphenicol resistance in bacteria / V	Type A chloramphenicol O-acetyltransferase [Bacillus pumilus] / 1e-160 / 98.18% / WP_144462302.1	0	No	Cytoplasmic
MGA_1974|Bp64-1_19720	Chloramphenicol resistance protein	ytbd / 8.3e-159	Major facilitator Superfamily / EGP	MFS transporter [Bacillus pumilus] / 0.0 / 99.75% / WP_058015016.1	12	No	Cytoplasmic Membrane
MGA_3184|Bp64-1_31800	Prophage-derived aminoglycoside N(3')-acetyltransferase-like protein YokD	aacC / 1.8e-147	Aminoglycoside / V	AAC(3) family N-acetyltransferase [Bacillus pumilus] / 0.0 / 98.13% / WP_058015285.1	0	No	Unkwown
MGA_751|Bp64-1_07510	Metallothiol transferase FosB	fosB / 3.1e-61	Metallothiol transferase which confers resistance to fosfomycin by catalyzing the addition of a thiol cofactor to fosfomycin. L-cysteine is probably the physiological thiol donor / H	Metallothiol transferase FosB [Bacillus pumilus] / 3e-99 / 99.29% / WP_144520003.1	0	No	Cytoplasmic
MGA_1531|Bp64-1_15310	Putative cysteine ligase BshC	bshC / 1.4 e-303	Involved in bacillithiol (BSH) biosynthesis. May catalyze the last step of the pathway, the addition of cysteine to glucosamine malate (GlcN-Mal) to generate BSH / S	Bacillithiol biosynthesis cysteine-adding enzyme BshC [Bacillus pumilus] / 0.0 / 99.63% / WP_058014057.1	0	No	Cytoplasmic
MGA_57|Bp64-1_00570	Undecaprenyl-diphosphatase	uppP / 2.4e-142	Catalyzes the dephosphorylation of undecaprenyl diphosphate (UPP). Confers resistance to bacitracin / V	MULTISPECIES: undecaprenyl-diphosphate phosphatase [Bacillus] / 0.0 / 98.13% / WP_058015285.1	8	No	Cytoplasmic Membrane
MGA_3113|Bp64-1_31100	Antibiotic resistance protein VanZ	ND / 2.6e-92	COG4767 Glycopeptide antibiotics resistance protein / V	VanZ family protein [Bacillus pumilus] / 5e-131 / 100.00% / WP_058015754.1	5	No	Cytoplasmic Membrane
MGA_1836|Bp64-1_18360	TetR family transcriptional regulator	tetR / 3.5e-47	Transcriptional regulator / K	TetR family transcriptional regulator [Bacillus altitudinis] / 2e-58 / 100.00% / WP_144680517.1	0	No	Cytoplasmic
MGA_1842|Bp64-1_18420	TetR family transcriptional regulator	ND / 6.6e-96	Tetracyclin repressor, C-terminal all-alpha domain / K	TetR/AcrR family transcriptional regulator [Bacillus pumilus] / 5e-132 / 98.91% / WP_081106491.1	0	No	Cytoplasmic
MGA_2065|Bp64-1_20630	TetR family transcriptional regulator	tetR / 9.2e-48	Transcriptional regulator / K	TetR family transcriptional regulator [Bacillus altitudinis] / 2e-58 / 100.00% / WP_144680517.1	0	No	Unknown
MGA_3093|Bp64-1_30900	TetR family transcriptional regulator	ND / 4.3e-98	Bacterial regulatory proteins, tetR family / K	TetR/AcrR family transcriptional regulator [Bacillus pumilus] / 1e-136 / 97.94% / WP_003218041.1	0	No	Cytoplasmic
MGA_873|Bp64-1_08730	Zn-dependent hydrolase	ND / 1.5e-147	Metallo-beta-lactamase superfamily / S	MBL fold metallo-hydrolase [Bacillus pumilus] / 0.0 / 95.14% / WP_144519751.1	0	No	Cytoplasmic
MGA_878|Bp64-1_08780	Hypothetical protein	ND / 5.5e-28	Metallo-beta-lactamase superfamily / S	MBL fold metallo-hydrolase [Bacillus sp. I-2] / 7e-36 / 87.32% / WP_076840595.1	0	No	Cytoplasmic
MGA_879|Bp64-1_08790	Hypothetical protein	ND / 1.3e-48	Metallo-beta-lactamase superfamily / S	MBL fold metallo-hydrolase [Bacillus pumilus] / 6e-65 / 95.10% / WP_144457293.1	0	No	Unknown
MGA_901|Bp64-1_09010	Putative metallo-hydrolase YycJ	vicX / 1.1e-149	COG1235 Metal-dependent hydrolases of the beta-lactamase superfamily I / S	MBL fold metallo-hydrolase [Bacillus pumilus] / 0.0 / 99.62% / WP_061410151.1	0	No	Unknown
MGA_1096|Bp64-1_10960	Putative metallo-hydrolase YhfI	yhfI / 2.5e-138	COG1234 Metal-dependent hydrolases of the beta-lactamase superfamily III / S	MBL fold metallo-hydrolase [Bacillus pumilus] / 0.0 / 99.60% / WP_144462427.1	0	No	Cytoplasmic
MGA_2354|Bp64-1_23520	Putative beta-lactamase YbxI	ND / 3.2e-144	Beta-lactamase / X	BPU family class D beta-lactamase [Bacillus pumilus] / 0.0 / 98.85% / WP_144462684.1	0	Yes	Unknown
MGA_2365|Bp64-1_23630	Hypothetical protein	ampC / 8.4e-65	Beta-lactamase / V	Serine hydrolase [Bacillus pumilus] / 0.0 / 98.81% / WP_058014611.1	0	No	Extracelular
MGA_2969|Bp64-1_29660	Serine hydrolase FLP	flp / 1.9e-273	Beta-lactamase / V	Serine hydrolase [Bacillus pumilus] / 0.0 / 98.83% / WP_144463079.1	4	Yes	Cytoplasmic Membrane
MGA_3186|Bp64-1_31820	Hypothetical protein	yddR / 6.6e-139	Zn-dependent hydrolases of the beta-lactamase fold / S	hypothetical protein UP12_01935 [Bacillus pumilus] / 0.0 / 98.82% / AMM96182.1	0	No	Cytoplasmic
MGA_3561|Bp64-1_35550	D-alanyl-D-alanine carboxypeptidase	ND / 2e-167	Beta-lactamase enzyme family / V	D-alanyl-D-alanine carboxypeptidase [Bacillus pumilus] / 0.0 / 98.80% / AMM96005.1	0	No	Unknown
MGA_1828|Bp64-1_18280	Protein ArsC	arsC / 9.7e-76	Catalyzes the reduction of arsenate As(V) to arsenite As(III) / T	Arsenate reductase (thioredoxin) [Bacillus sp. G1(2015b)] / 6e-98 / 99.27% / WP_058838676.1	0	No	Cytoplasmic
MGA_1829|Bp64-1_18290	Putative arsenical pump membrane protein YdfA	arsB / 2.2e-129	Involved in arsenical resistance. Thought to form the channel of an arsenite pump / P	Arsenical efflux pump membrane protein ArsB [Bacillus pumilus] / 0.0 / 98.55% / WP_058015650.1	10	No	Cytoplasmic Membrane
MGA_3190|Bp64-1_31860	Putative arsenical pump membrane protein YdfA	arsB / 9.3e-234	Involved in arsenical resistance. Thought to form the channel of an arsenite pump / P	Arsenical efflux pump membrane protein ArsB [Bacillus pumilus] / 0.0 / 99.76% / WP_144463122.1	10	No	Cytoplasmic Membrane
MGA_3513|Bp64-1_35080	Putative HTH-type transcriptional regulator YczG	yczG / 1.2e-51	Helix_turn_helix, Arsenical Resistance Operon Repressor / K	Helix-turn-helix transcriptional regulator [Bacillus pumilus] / 1e-69 / 98.06% / WP_012008923.1	0	No	Cytoplasmic
MGA_1039|Bp64-1_10390	HTH-type transcriptional regulator CueR	cueR / 6.9e-72	Helix_turn_helix, mercury resistance / K	MULTISPECIES: MerR family transcriptional regulator [Bacillus] / 2e-101 / 99.32% / WP_034620022.1	0	No	Cytoplasmic
MGA_2872|Bp64-1_28700	MerR family transcriptional regulator	bltR / 7.9e-138	helix_turn_helix, mercury resistance / K	MerR family transcriptional regulator [Bacillus pumilus] / 0.0 / 98.53% / WP_058014971.1	0	No	Cytoplasmic
MGA_3409|Bp64-1_34040	HTH-type transcriptional regulator AdhR	yraB / 1.8e-42	helix_turn_helix, mercury resistance / K	MerR family transcriptional regulator [Bacillus pumilus] / 7e-90 / 99.25% / WP_119124451.1	0	No	Cytoplasmic
MGA_1194|Bp64-1_11940	SAM-dependent methyltransferase	ND / 4.8e-142	Tellurite resistance protein TehB / H	Methyltransferase domain-containing protein [Bacillus pumilus] / 0.0 / 98.00% / WP_012009560.1	0	No	Cytoplasmic
MGA_1361|Bp64-1_13610	Putative membrane protein YkoY	ykoY / 3e-134	COG0861 Membrane protein TerC, possibly involved in tellurium resistance / P	TerC family protein [Bacillus pumilus] / 6e-141 / 99.62% / WP_144462214.1	7	No	Cytoplasmic Membrane
MGA_785|Bp64-1_07850	Putative HMP/thiamine permease protein YkoC	ykoC / 2.4e-130	COG0619 ABC-type cobalt transport system, permease component CbiQ and related transporters / P	Energy-coupling factor transporter transmembrane protein EcfT [Bacillus pumilus] / 3e-167 / 99.59% / WP_058013314.1	5	No	Cytoplasmic Membrane
MGA_787|Bp64-1_07870	Hypothetical protein	ykoE / 5e-101	ABC-type cobalt transport system, permease component / S	ABC transporter ATP-binding protein [Bacillus pumilus] 2e-124 / 100.00% / WP_058013312.1	6	No	Cytoplasmic Membrane
MGA_892|Bp64-1_08920	Cobalt ABC transporter permease	cbiQ / 1.7e-143	COG0619 ABC-type cobalt transport system, permease component CbiQ and related transporters / P	Energy-coupling factor transporter transmembrane protein EcfT [Bacillus safensis] / 0.0 / 100.00% / WP_075612212.1	4	No	Cytoplasmic Membrane
MGA_272|Bp64-1_02720	Copper-translocating P-type ATPase	copA / 0.0	P-type ATPase / P	Copper-translocating P-type ATPase [Bacillus pumilus] / 0.0 / 99.01% / WP_058013681.1	7	No	Cytoplasmic Membrane
MGA_273|Bp64-1_02730	Copper chaperone CopZ	copZ / 1e-30	Copper resistance protein CopZ / P	MULTISPECIES: copper chaperone CopZ [Bacillus] / 2e-40 / 100.00% / WP_012011271.1	0	No	Cytoplasmic
MGA_274|Bp64-1_02740	Copper-sensing transcriptional repressor CsoR	csoR / 1.6e-48	Transcriptional / S	MULTISPECIES: metal-sensing transcriptional repressor [Bacillus] / 4e-68 / 100.00% / WP_012011272.1	0	No	Cytoplasmic
MGA_832|Bp64-1_08320	Hypothetical protein	ND / 7.2e-167	COG1277 ABC-type transport system involved in multi-copper enzyme maturation, permease component / S	ABC transporter permease subunit [Bacillus pumilus] / 0.0 / 99.68% / WP_144519863.1	6	No	Cytoplasmic Membrane
MGA_897|Bp64-1_08970	Hypothetical protein	ND / 2.9e-117	COG1277 ABC-type transport system involved in multi-copper enzyme maturation, permease component / S	ABC transporter permease subunit [Bacillus pumilus] / 1e-153 / 99.13% / WP_144486106.1	6	No	Cytoplasmic Membrane
MGA_1561|Bp64-1_15610	Laccase domain protein YlmD	yfiH / 2e-160	Belongs to the multicopper oxidase YfiH RL5 family / S	Laccase [Bacillus pumilus] / 0.0 / 99.62% / KRU17354.1	0	No	Unknown
MGA_2911|Bp64-1_29080	Spore coat protein A	cotA / 6.3e-311	Multicopper oxidases / Q	Multicopper oxidase family protein [Bacillus pumilus] / 0.0 / 99.21% / WP_113386771.1	0	No	Cytoplasmic
MGA_3351|Bp64-1_33470	Hypothetical protein	yxlG / 1.5e-119	COG1277 ABC-type transport system involved in multi-copper enzyme maturation, permease component / S	ABC transporter permease subunit [Bacillus pumilus] / 4e-156 / 97.64% / WP_144534110.1	6	No	Cytoplasmic Membrane
MGA_3450|Bp64-1_34450	Putative membrane protein YdbK	ydbK / 7.2e-125	COG1277 ABC-type transport system involved in multi-copper enzyme maturation, permease component / S	ABC transporter permease subunit [Bacillus pumilus] / 8e-159 / 98.04% / WP_003214257.1	6	No	Cytoplasmic Membrane
MGA_502|Bp64-1_05020	Putative HTH-type transcriptional regulator YwrC	ywrC / 1.1e-80	Transcriptional regulator / K	Lrp/AsnC family transcriptional regulator [Bacillus pumilus] / 6e-112 / 98.73% / WP_044140105.1	0	No	Cytoplasmic
MGA_503|Bp64-1_05030	Putative transporter YwrB	ywrB / 1.9e-93	COG2059 Chromate transport protein ChrA / P	Chromate transporter [Bacillus pumilus] / 98.95% / WP_003214813.1	4	No	Cytoplasmic Membrane
MGA_504|Bp64-1_05040	Putative transporter YwrA	ywrA / 6.2e-91	COG2059 Chromate transport protein ChrA / P	Chromate transporter [Bacillus pumilus] / 4e-120 / 98.87% / WP_058013882.1	5	No	Cytoplasmic Membrane
AN: Acession Number; N/A: Not applicable; ND: Not detected; TMH: transmembrane helix (predicted by TMHMM 2.0 server); SP: signal peptide (predicted by SignalP-4.1); subcellular localization deduced by PSORTb 3.0.2.
Legend
	Antimicrobial resistance genes
	Metal tolerance/detoxification
