# Supplementary material for: Peeling the Layers Away: The Genomic Characterization of Bacillus pumilus 64-1, an Isolate With Antimicrobial Activity From the Marine Sponge Plakina cyanorosea (Porifera, Homoscleromorpha)
Source: Front Microbiol. 2021 Jan 8;11:592735. doi: 10.3389/fmicb.2020.592735 (PMC7820076; doi:10.3389/fmicb.2020.592735)
Supplement: Supplementary Table 5 — List of mobilome-related elements in the B. pumilus 64-1 draft genome detected by the eggNOG-mapper v2. [file Table_5.XLSX]

## Sheet: Sheet1
Table S5. List of mobilome elements in the B. pumilus 64-1 draft genome detected by the eggNOG-mapper v2.
Gene_ID (DFAST)	Gene Product (DFAST)	eggNOG functional annotation (prefered name/e-value) - Gene	eggNOG functional annotation (description/COG class) - Protein	BLASTx first hit (e-value/identity/AN)	Number of TMH	SP	Subcellular localization
MGA_15|Bp64-1_00150	Holin	xhlB / 7.8e-39	SPP1 phage holin / S	MULTISPECIES: phage holin [Bacillus] / 4e-55 / 100.00% / WP_003212734.1	2	No	Cytoplasmic Membrane
MGA_16|Bp64-1_00160	SPBc2 prophage-derived protein BhlA	bhlA / 4.8e-31	BhlA holin family / S	MULTISPECIES: hypothetical protein [Bacillus] / 8e-43 / 100.00% / WP_017367922.1	1	No	Extracellular
MGA_17|Bp64-1_00170	Hypothetical protein	ND / 3.2e-15	Phage uncharacterised protein (Phage_XkdX) / S	XkdX family protein [Bacillus pumilus] / 5e-25 / 100.00% / WP_061410260.1	0	No	Unknown
MGA_18|Bp64-1_00180	Hypothetical protein	ND / 1.1e-07	ND	hypothetical protein [Bacillus pumilus] / 2e-71 / 99.06% / WP_058013856.1	0	No	Cytoplasmic
MGA_19|Bp64-1_00190	Hypothetical protein	ND / 7e-187	ND	hypothetical protein [Bacillus australimaris] / 0.0 / 93.06% / WP_060698102.1	0	No	Unknown
MGA_20|Bp64-1_00200	Hypothetical protein	ND / 6.1e-189	ND	hypothetical protein [Bacillus pumilus] / 0.0 / 95.74% / WP_003213315.1	0	No	Unknown
MGA_21|Bp64-1_00210	Hypothetical protein	xkdX / 2.5e-22	ND	hypothetical protein [Bacillus pumilus] / 7e-34 / 100.00% / WP_003212881.1	0	No	Cytoplasmic
MGA_22|Bp64-1_00220	Phage-like element PBSX protein XkdW	xkdW / 1.1e-53	XkdW protein / S	Phage portal protein [Bacillus pumilus] / 6e-71 / 96.33% / WP_144556544.1	0	No	Cytoplasmic
MGA_23|Bp64-1_00230	Hypothetical protein	ND / 4.5e-147	ND	hypothetical protein [Bacillus pumilus] / 0.0 / 97.25% / WP_050944001.1	0	No	Unknown
MGA_24|Bp64-1_00240	Hypothetical protein	ND / 3.3e-62	Phage tail-collar fibre protein / S	hypothetical protein [Bacillus pumilus] / 3e-75 / 99.21% / WP_144456212.1	0	No	Cytoplasmic
MGA_25|Bp64-1_00250	Hypothetical protein	xkdU / 3.6e-155	Uncharacterised protein conserved in bacteria (DUF2313) / S	DUF2313 domain-containing protein [Bacillus pumilus] / 0.0 / 99.02% / WP_144461901.1	0	No	Cytoplasmic
MGA_26|Bp64-1_00260	Phage-like element PBSX protein XkdT	xkdT / 7.1e-192	Baseplate J-like protein / S	Baseplate J/gp47 family protein [Bacillus pumilus] / 0.0 / 99.14% / WP_106066347.1	0	No	Cytoplasmic
MGA_27|Bp64-1_00270	Hypothetical protein	xkdS / 8.6e-64	Protein of unknown function (DUF2634) / S	DUF2634 domain-containing protein [Bacillus pumilus] / 3e-75 / 99.29% / WP_012011034.1	0	No	Cytoplasmic
MGA_28|Bp64-1_00280	Phage-like element PBSX protein XkdR	xkdR / 2.1e-39	Protein of unknown function (DUF2577) / S	DUF2577 domain-containing protein [Bacillus pumilus] / 4e-54 / 97.73% / WP_061409428.1	0	No	Unknown
MGA_29|Bp64-1_00290	Phage-like element PBSX protein XkdQ	yqbQ / 3.4e-183	NLP P60 protein / G	Phage portal protein [Bacillus pumilus] / 0.0 / 98.81% / WP_144461899.1	0	No	Cytoplasmic
MGA_30|Bp64-1_00300	Phage-like element PBSX protein XkdP	xkdP / 1.1e-110	Lysin motif / G	MULTISPECIES: LysM peptidoglycan-binding domain-containing protein [Bacillus] / 1e-135 / 99.10% / WP_003213616.1	0	No	Unknown
MGA_31|Bp64-1_00310	Phage-like element PBSX protein XkdO	xkdO / 0	Transglycosylase SLT domain / L	transglycosylase [Bacillus pumilus] / 0.0 / 98.55% / AMM98495.1	0	No	Cytoplasmic Membrane
MGA_32|Bp64-1_00320	Hypothetical protein	ND / 9.6e-21	ND	MULTISPECIES: hypothetical protein [Bacillus] / 2e-22 / 97.78% / WP_088002055.1	0	No	Cytoplasmic Membrane
MGA_33|Bp64-1_00330	Phage-like element PBSX protein XkdN	ND / 3.0e-75	Phage XkdN-like tail assembly chaperone protein, TAC / S	MULTISPECIES: phage portal protein [Bacillus] / 8e-101 / 100.00% / WP_012011040.1	0	No	Cytoplasmic
MGA_34|Bp64-1_00340	Hypothetical protein	xkdM / 7.9e-76	Phage tail tube protein / S	phage portal protein [Bacillus pumilus] / 7e-88 / 100.00% / WP_058013848.1	0	No	Cytoplasmic
MGA_35|Bp64-1_00350	Hypothetical protein	xkdK / 9.9e-247	Phage tail sheath C-terminal domain / S	Phage tail sheath protein [Bacillus pumilus] / 0.0 / 99.78% / WP_144461893.1	0	No	Unknown
MGA_36|Bp64-1_00360	Hypothetical protein	ND / 1.8e-30	ND	MULTISPECIES: hypothetical protein [Bacillus] / 9e-40 / 97.14% / WP_003212736.1	0	No	Cytoplasmic
MGA_37|Bp64-1_00370	Phage-like element PBSX protein XkdJ	xkdJ / 5.3e-75	ND	Hypothetical protein [Bacillus pumilus] / 5e-107 / 99.34% / WP_058013845.1	0	No	Unknown
MGA_38|Bp64-1_00380	Hypothetical protein	ND / 1.7e-90	Bacteriophage HK97-gp10, putative tail-component / S	HK97 gp10 family phage protein [Bacillus pumilus] / 2e-106 / 98.79% / WP_065099041.1	0	No	Unknown
MGA_39|Bp64-1_00390	Hypothetical protein	yqbH / 1.2e-61	Domain of unknown function (DUF3599) / S	DUF3599 family protein [Bacillus pumilus] / 1e-82 / 99.15% / WP_058013843.1	0	No	Cytoplasmic
MGA_40|Bp64-1_00400	Hypothetical protein	yqbG / 1.9e-62	Protein of unknown function (DUF3199) / S	DUF3199 family protein [Bacillus pumilus] / 2e-87 / 100.00% / WP_144461891.1	0	No	Unknown
MGA_41|Bp64-1_00410	Phage-like element PBSX protein XkdG	xkdG / 4.0e-162	Phage capsid family / S	phage major capsid protein [Bacillus pumilus] / 0.0 / 99.67% / WP_144461890.1	0	No	Cytoplasmic
MGA_42|Bp64-1_00420	Hypothetical protein	yqbD / 2.8e-159	Putative phage serine protease XkdF / L	Terminase [Bacillus pumilus] / 0.0 / 99.17% / WP_144461886.1	0	No	Cytoplasmic
MGA_43|Bp64-1_00430	Hypothetical protein	yqbA / 4.6e-282	Portal protein / S	Phage portal protein [Bacillus pumilus] / 0.0 / 99.38% / AMM98506.1	0	No	Cytoplasmic
MGA_44|Bp64-1_00440	Hypothetical protein	ND / 1.8e-30	Phage terminase, large subunit / S	PBSX family phage terminase large subunit [Bacillus pumilus] / 0.0 / 99.77% / WP_058013838.1	0	No	Cytoplasmic
MGA_45|Bp64-1_00450	Hypothetical protein	yqaS / 1.2e-109	DNA packaging / L	MULTISPECIES: hypothetical protein [Bacillus] / 2e-140 / 99.53% / WP_034659751.1	0	No	Cytoplasmic
MGA_46|Bp64-1_00460	Hypothetical protein	xpf / 1.2e-86	COG1595 DNA-directed RNA polymerase specialized sigma subunit, sigma24 homolog / K	sigma-70 family RNA polymerase sigma factor [Bacillus pumilus] / 2e-121 / 100.00% / WP_061409446.1	0	No	Cytoplasmic
MGA_47|Bp64-1_00470	Hypothetical protein	yqaO / 8.0e-31	Phage-like element PBSX protein XtrA / S	Hypothetical protein [Bacillus pumilus] / 7e-41 / 98.53% / WP_012011053.1	0	No	Cytoplasmic
MGA_48|Bp64-1_00480	Hypothetical protein	ND / 8.8e-58	ND	Hypothetical protein [Bacillus pumilus] / 1e-90 / 99.25% / WP_050944014.1	0	No	Cytoplasmic
MGA_49|Bp64-1_00490	Hypothetical protein	ND / 2.6e-33	ND	Hypothetical protein [Bacillus pumilus] / 3e-38 / 100.00% / WP_058013908.1	0	No	Cytoplasmic
MGA_51|Bp64-1_00510	Hypothetical protein	ND / 2.5e-37	Helix-turn-helix XRE-family like proteins / ND	Helix-turn-helix domain-containing protein [Bacillus pumilus] / 1e-46 / 100.00% / WP_144456227.1	0	No	Cytoplasmic
MGA_52|Bp64-1_00520	HTH-type transcriptional regulator Xre	xre / 7.7e-64	Helix-turn-helix XRE-family like proteins / ND	Helix-turn-helix transcriptional regulator [Bacillus pumilus] / 8e-86 / 100.00% / WP_003213241.1	0	No	Cytoplasmic
MGA_334|Bp64-1_03340	Hypothetical protein	xhlB / 1.0e-31	SPP1 phage holin / S	Phage holin [Bacillus pumilus] / 1e-33 / 98.65% / WP_058013638.1	2	Yes	Cytoplasmic Membrane
MGA_1287|Bp64-1_12870	UPF0714 protein YndL	ND / 1.7e-108	COG4195 Phage-related replication protein / S	Hypothetical protein [Bacillus pumilus] / 1e-127 / 98.54% / WP_061407445.1	0	No	Cytoplasmic
MGA_1288|Bp64-1_12880	Phage-like element PBSX protein XkdA	xkdA / 1.3e-96	IrrE N-terminal-like domain / E	ImmA/IrrE family metallo-endopeptidase [Bacillus pumilus] / 4e-132 / 99.45% / WP_058014228.1	0	No	Cytoplasmic Membrane
MGA_1936|Bp64-1_19340	Hypothetical protein	ytkC / 7.7e-62	Bacteriophage holin family / S	Phage holin family protein [Bacillus pumilus] / 2e-89 / 99.25% / WP_003217754.1	3	No	Cytoplasmic Membrane
MGA_2151|Bp64-1_21490	Hypothetical protein	ybl78 / 4.3e-118	Conserved phage C-terminus (Phg_2220_C) / L	Replication protein [Bacillus pumilus] / 0.0 / 96.86% / WP_144532720.1	0	No	Unknown
MGA_2157|Bp64-1_21550	Hypothetical protein	yqaO / 2.1e-10	Phage-like element PBSX protein XtrA / S	Hypothetical protein [Bacillus altitudinis] / 1e-41 / 98.53% / WP_057079023.1	0	No	Unkwown
MGA_2165|Bp64-1_21630	Hypothetical protein	ND / 4.5e-52	ND	hypothetical protein [Bacillus safensis] / 2e-80 / 93.62% / WP_120207415.1	1	Yes	Unkwown
MGA_2166|Bp64-1_21640	ArpU family transcriptional regulator	wecC / 7.5e-66	ArpU family transcriptional regulator / M	DUF1492 domain-containing protein [Bacillus sp. MZGC1] / 5e-91 / 95.97% / WP_106037547.1	0	No	Cytoplasmic
MGA_2167|Bp64-1_21650	Site-specific recombinase	ND / 1.4e-90	Phage integrase family / L	prophage LambdaSa2%2C site-specific recombinase phage integrase family protein [Streptococcus pneumoniae] / 3e-127 / 99.44% / CVM30911.1	0	Yes	Unknown
MGA_2168|Bp64-1_21660	Hypothetical protein	ND / 6.3e-34	Protein of unknown function (DUF2971) / S	DUF2971 domain-containing protein [Bacillus sp. SLBN-174] / 6e-154 / 65.17% / WP_142155675.1	0	No	Cytoplasmic
MGA_2169|Bp64-1_21670	Hypothetical protein	ND / 7.1e-74	ND	hypothetical protein [Bacillus pumilus] / 2e-63 / 79.84% / WP_003216707.1	0	No	Cytoplasmic
MGA_2171|Bp64-1_21690	Terminase	ND / 5.8e-75	Phage terminase, small subunit / S	phage terminase small subunit P27 family [Bacillus safensis] / 6e-88 / 98.80% / WP_087975746.1	0	No	Cytoplasmic
MGA_2172|Bp64-1_21700	Portal protein	ND / 9.5e-202	Phage Terminase / S	terminase large subunit [Bacillus safensis] / 0.0 / 95.96% / WP_087977458.1	0	No	Cytoplasmic
MGA_2173|Bp64-1_21710	Peptidase U35	ND / 4.2e-199	Phage portal protein / S	phage portal protein [Bacillus safensis] / 0.0 / 98.55% / WP_046311108.1	0	No	Cytoplasmic
MGA_2174|Bp64-1_21720	Phage capsid protein	ND / 1.3e-92	Peptidase activity / S	MULTISPECIES: HK97 family phage prohead protease [Bacillus] / 3e-134 / 96.89% / WP_106043850.1	0	No	Cytoplasmic
MGA_2175|Bp64-1_21730	Phage capsid protein	ND / 8.0e-179	Capsid protein / S	MULTISPECIES: phage major capsid protein [Bacillus] / 0.0 / 99.49% / WP_106043848.1	0	No	Cytoplasmic
MGA_2177|Bp64-1_21750	Hypothetical protein	ND / 3.3e-17	ND	Collagen-like protein [Bacillus safensis] / 3e-62 / 100.00% / WP_046311114.1	0	No	Unknown
MGA_2178|Bp64-1_21760	Hypothetical protein	ND / 4.9e-41	Phage gp6-like head-tail connector protein / S	Phage gp6-like head-tail connector protein [Bacillus altitudinis] / 3e-71 / 96.43% / WP_057079387.1	0	No	Cytoplasmic
MGA_2179|Bp64-1_21770	Hypothetical protein	ND / 1.4e-54	Phage head-tail joining protein / S	Phage head closure protein [Bacillus pumilus] / 8e-80 / 96.69% / WP_144472850.1	0	No	Unknown
MGA_2180|Bp64-1_21780	Hypothetical protein	ND / 7.3e-62	Bacteriophage HK97-gp10, putative tail-component / S	MULTISPECIES: HK97 gp10 family phage protein [Bacillus] / 2e-85 / 96.85% / WP_087977467.1	0	No	Cytoplasmic
MGA_2181|Bp64-1_21790	Hypothetical protein	ND / 4.6e-53	ND	Hypothetical protein ACJ64_15345 [Bacillus safensis] / 3e-80 / 96.72% / KMK69788.1	0	No	Unknown
MGA_2182|Bp64-1_21800	Hypothetical protein	ND / 1.1e-54	ND	Phage tail protein [Bacillus pumilus] / 3e-148 / 99.51% / WP_144462636.1	0	No	Unknown
MGA_2184|Bp64-1_21820	Hypothetical protein	ND / 2.2e-22	ND	Hypothetical protein [Bacillus pumilus] / 1e-65 / 100.00% / WP_144462638.1	0	No	Unknown
MGA_2185|Bp64-1_21830	Hypothetical protein	ND / 1.2e-23	ND	Hypothetical protein [Bacillus pumilus] / 2e-35 / 100.00% / WP_144523958.1	0	No	Unknown
MGA_2186|Bp64-1_21840	Hypothetical protein	ND / 2.5e-285	Peptidoglycan catabolic process / S	Phage tail tape measure protein [Bacillus pumilus] / 0.0 / 95.29% / WP_066030397.1	2	No	Cytoplasmic Membrane
MGA_2187|Bp64-1_21850	Hypothetical protein	ND / 1.5e-96	Phage tail protein / S	Phage tail family protein [Bacillus xiamenensis] / 0.0 / 98.19% / WP_071168584.1	0	No	Cytoplasmic
MGA_2188|Bp64-1_21860	Hypothetical protein	ND / 9.9e-231	Prophage endopeptidase tail / NU	MULTISPECIES: alkaline phosphatase [Bacillus] / 0.0 / 97.08% / WP_060832505.1	0	No	Extracellular
MGA_2189|Bp64-1_21870	Hypothetical protein	ND / 2.5e-62	Right handed beta helix region / M	Right-handed parallel beta-helix repeat-containing protein [Bacillus safensis] / 0.0 / 95.67% / WP_075623600.1	0	No	Unknown
MGA_2190|Bp64-1_21880	Hypothetical protein	ND / 2.7e-135	Domain of unknown function (DUF2479) / S	DUF2479 domain-containing protein [Bacillus pumilus] / 0.0 / 94.25% / WP_137055683.1	0	No	Cytoplasmic
MGA_2191|Bp64-1_21890	Hypothetical protein	ND / 4.6e-19	ND	TPA: hypothetical protein [Bacillus sp. (in: Bacteria)] / 5e-64 / 96.97% / HCO80187	0	No	Unknown
MGA_2192|Bp64-1_21900	Hypothetical protein	ND / 8.7e-26	Phage uncharacterised protein (Phage_XkdX) / S	XkdX family protein [Bacillus pumilus] / 3e-34 / 100.00% / WP_144468793.1	0	No	Unknown
MGA_2193|Bp64-1_21910	Hypothetical protein	ND / 2.8e-62	Bacteriophage holin family / S	Holin family protein [Bacillus pumilus] / 1e-67 / 99.22% / WP_144532623.1	2	No	Cytoplasmic Membrane
MGA_2194|Bp64-1_21920	N-acetylmuramoyl-L-alanine amidase CwlA	xlyA / 1.2e-101	N-acetylmuramoyl-L-alanine amidase / M	N-acetylmuramoyl-L-alanine amidase [Bacillus altitudinis] / 7e-166 / 92.42% / WP_047947300.1	0	No	Unknown
MGA_2195|Bp64-1_21930	Lysine transporter LysE	ND / 7.4e-88	LysE type translocator / E	LysE family translocator [Bacillus altitudinis] / 4e-120 / 99.03% / WP_144678910.1	5	No	Cytoplasmic Membrane
MGA_2198|Bp64-1_21960	Hypothetical protein	ND / 1.1e-23	ND	MULTISPECIES: hypothetical protein [Bacillus] / 5e-36 / 96.83% / WP_061408882.1	0	No	Unknown
MGA_2200|Bp64-1_21980	Serine recombinase	ND / 4.0e-260	Recombinase / L	Recombinase family protein [Bacillus pumilus] / 0.0 / 99.41% / WP_144462664.1	0	No	Cytoplasmic
MGA_2201|Bp64-1_21990	Putative HTH-type transcriptional regulator YsmB	ysmB / 1.6e-73	Transcriptional / K	MULTISPECIES: MarR family transcriptional regulator [Bacillus] / 4e-102 / 99.32% / WP_003216546.1	0	No	Cytoplasmic
MGA_2208|Bp64-1_22060	Hypothetical protein	ND / 3.4e-18	Phage terminase, small subunit / S	Phage terminase small subunit P27 family [Bacillus pumilus] / 5e-16 / 96.36% / WP_144532682.1	0	No	Unknown
MGA_1965|Bp64-1_19630	putative membrane protein YttA	yttA / 2.4e-42	Pfam Transposase IS66 / S	hypothetical protein [Bacillus pumilus] / 2e-167 / 99.14% / WP_044142165.1	2	No	Cytoplasmic Membrane
MGA_3214|Bp64-1_32100	Hypothetical protein	ND / 3.0e-32	COG3666 Transposase and inactivated derivatives / L	hypothetical protein AS142_14115 [Bacillus pumilus] / 6e-42 / 97.56% / KRU15674.1	0	No	Unknown
MGA_3215|Bp64-1_32110	Hypothetical protein	ND / 9.6e-33	COG3666 Transposase and inactivated derivatives / L	hypothetical protein AS142_14110 [Bacillus pumilus] / 4e-48 / 100.00% / KRU15673.1	0	No	Unkwown
MGA_3216|Bp64-1_32120	Hypothetical protein	ND	ND	hypothetical protein BAT_3818 [Bacillus pumilus ATCC 7061] / 4e-15 / 94.59% / EDW20389.1	0	No	Unkwown
AN: Acession Number; N/A: Not applicable; ND: Not detected; TMH: transmembrane helix (predicted by TMHMM 2.0 server); SP: signal peptide (predicted by SignalP-4.1); subcellular localization deduced by PSORTb 3.0.2.
